# Supplementary material for: A hypomorphic variant in EYS detected by genome-wide association study contributes toward retinitis pigmentosa
Source: Commun Biol. 2021 Jan 29;4:140. doi: 10.1038/s42003-021-01662-9 (PMC7846782; doi:10.1038/s42003-021-01662-9)
Supplement: Supplementary file 4 — Supplementary Data 1 [file 42003_2021_1662_MOESM4_ESM.xlsx]

## Sheet: Fig4h
Fig. 4h Quantitative RT-PCR analyses of the morphants
Normalized values of RT-PCR
	SPMO1	SPMO2	SPMO3
Sample 1	0.413792	0.0116056	0.167462
Sample 2	0.875432	0.320091	0.151198
Sample 3	0.798484	0.146547	0.170963
Sample 4	0.00226835	0.00220017
Sample 5	0.0194208
Average	0.421879	0.120111	0.163208
Stdev	0.401326	0.148736	0.0105471
Raw values and calculation of relative gene expression
		MO			ContMO				Relative gene expression
		EYS Ct	GAPDH Ct	Delta Ct (EYS-GAPDH)	EYS Ct	GAPDH Ct	Delta Ct (EYS-GAPDH)	Delta-Delta Ct	2ˆ–(Delta-Delta Ct)
SPMO1	Sample1	36.4844	13.4262	23.0581	36.4798	14.6947	21.7851	1.27302	0.413792
	Sample2	25.2969	13.7448	11.5521	27.1593	15.7991	11.3602	0.191933	0.875432
	Sample3	35.0431	15.6124	19.4307	36.7357	17.6297	19.106	0.324665	0.798484
	Sample4	33.381	25.6828	7.69822	33.7453	34.8313	-1.08592	8.78414	0.00226835
	Sample5	30.6809	14.7618	15.9191	30.1706	19.9377	10.2328	5.68625	0.0194208
SPMO2	Sample1	38.7294	21.7836	16.9458	34.1147	23.598	10.5168	6.42904	0.0116056
	Sample2	33.8149	24.9545	8.86041	35.4395	28.2225	7.21697	1.64345	0.320091
	Sample3	31.6185	22.8585	8.76003	34.9333	28.9438	5.98947	2.77056	0.146547
	Sample4	33.381	25.6828	7.69822	33.7453	34.8313	-1.08592	8.78414	0.00226835
SPMO3	Sample1	31.4488	18.354	13.0949	34.1147	23.598	10.5168	2.57809	0.167462
	Sample2	32.0907	22.1483	9.94245	35.4395	28.2225	7.21697	2.72549	0.151198
	Smaple3	17.8761	22.026	-4.14993	31.8322	38.5359	-6.70368	2.55375	0.170312

## Sheet: Fig4q
Fig. 4q A quantitative analysis of rhodopsin mislocalization by EYS G843E variant.
	Number of mislocalized rhodopsin
	G843E	Wt
Sample 1	12	1
Sample 2	8	0
Sample 3	5	3
Sample 4	9	1
Sample 5	8	2
Sample 6	11	2
Sample 7	10	4
Sample 8	7	2
Sample 9	4	1
Sample 10		0
Sample 11		2
Average	8.22222	1.63636
Stdev	2.63523	1.20605
